# Supplementary material for: Data generated from three quantitative mass spectral methods for the analysis of trivalent influenza vaccine antigens are compared
Source: Data Brief. 2016 Aug 25;9:169–76. doi: 10.1016/j.dib.2016.08.035 (PMC5021791; doi:10.1016/j.dib.2016.08.035)
Supplement: Supplementary file 2 — Supplementary material [file mmc2.zip]

Archive with 1 entries (1 files):
- 2015_2016_FluQuant.fasta
